# Supplementary material for: T cell receptor–engineered T cells targeting the TP53R248Q neoantigen elicit antitumor effects in human cancer models
Source: J Clin Invest. 2026 Jan 13;136(5):e196613. doi: 10.1172/JCI196613 (PMC12948421; doi:10.1172/JCI196613)
Supplement: Supporting data values [file jci-136-196613-s139.xlsx]

## Sheet: Figure 1A
R175H	R248Q	R273C	R273H	R282W	R248W	Y220C	G245S	R249S	H179R
6.04	4.33	4.26	4.1	3.61	3.2	2.75	2.05	1.69	1.4

## Sheet: Figure 1B
R248Q	R248W	G245S	R273H	R273C	Y220C	G176S	G244D	S241P	R175H
9.52	4.76	4.76	4.76	3.57	3.57	3.57	2.38	2.38	2.38

## Sheet: Figure 1F
BREAST	COLORECTUM	HEMATOPOIESIS	BRAIN	COLON	OVARY	BLADDER	ESOPHAGUS	LYMPHOID	LUNG
11.42	10.78	8.86	8	6.08	5.76	5.55	5.23	5.12	3.95

## Sheet: Figure 1G
UCS	LGG	OV	GBM	LUSC	BLCA	PRAD	UCEC	EAC	STAD	BRCA	COAD
0.89	0.47	0.77	0.33	0.46	0.72	0.55	0.46	0.23	0.67	0.73	0.56
0.83	0.88	0.4	0.35	0.51	0.61	0.79	0.52	0.82	0.55	0.38	0.46
0.86	0.53	0.87	0.58	0.4	0.55	0.43	0.37	0.49	0.4	0.71	0.49
0.86	0.41	0.81	0.64	0.37	0.64	0.22	0.89	0.54	0.56	0.59	0.65
0.88	0.65	0.95	0.26		0.53		0.8	0.8	0.37		0.48
0.85	0.15	0.89	0.16		0.64		0.53	0.18			0.71
	0.39	0.69	0.95		0.27		0.55	0.94			0.31
	0.33	0.94	0.6		0.44		0.91	0.4			0.41
		0.71			0.73			0.56			0.69
		0.45			0.52						0.93
					0.86						0.45
					0.78						0.15
					0.81						0.66
					0.36						0.58
					0.67						0.7
					0.8						0.57
					0.4						0.74
											0.63

## Sheet: Figure 2C
1#	2#	3#	4#	5#	6#	7#	8#	9#	10#
21.27	7.35	4.6	0.38	0.38	0.19	0.19	0.19	0.19	0.19

## Sheet: Figure 3B
	CD8+T			TCR-T
None	12	12	15	29	24	19
pR248-WT	29	24	19	47	46	41
pR248Q	15	11	10	237	241	219

## Sheet: Figure 3D
TOP(CD137)
	mTCRβC-			mTCRβC+
pR248-WT	0.95	1.64	0.6	0	1.27	0
pR248Q	3.24	2.34	2.82	87.3	89	87.7
pR248Q +HLA-I block	2.5	3.26	1.16	53.9	51.9	53.3
Bottom(CD69)
	mTCRβC-			mTCRβC+
pR248-WT	50.5	54.1	47.6	65.7	47.1	58.2
pR248Q	59	58.6	54.9	96.1	97.5	96.1
pR248Q +HLA-I block	52.2	50.2	49.4	71.6	74.1	73.8

## Sheet: Figure 3F
	WT			R248Q
A*02:01	31	30	44	47	61	47
A*11:01	33	28	37	207	210	231
B*15:18	31	27	39	29	35	26
B*40:02	44	40	24	43	35	39
C*07:02	25	20	35	38	38	28
C*07:04	46	32	33	39	38	48

## Sheet: Figure 3G
(CD25)
	mTCRβC-			mTCRβC+
T cell only	15.2	13.8	18.3	16.6	16.2	15.2
+ K562A11	13.6	16.7	18.6	17.3	21.4	16.4
+ K562A11/R248Q	19.1	16.9	16.4	91.4	87.7	86.8
(CD69)
	mTCRβC-			mTCRβC+
T cell only	39.2	39	38.3	35.6	42.1	42.4
+ K562A11	40.7	42.6	41.9	47.7	46.9	44.2
+ K562A11/R248Q	39.1	39.2	38.3	85.4	86.8	85.9
(CD107a)
	mTCRβC-			mTCRβC+
T cell only	0.77	1.03	0.64	3.95	4.76	5.43
+ K562A11	1.51	0.98	1.48	5.12	5.44	4.79
+ K562A11/R248Q	3.6	1.81	2.23	70.5	67.1	71.5
(CD137)
	mTCRβC-			mTCRβC+
T cell only	0.31	0.15	0.61	0.29	0.82	0.53
+ K562A11	1.52	1.54	1.62	4.58	5.08	2.54
+ K562A11/R248Q	0.52	0.3	0.23	58.2	56	52.5

## Sheet: Figure 3H
(IL2)
		mTCRβC-			mTCRβC+
T cell only		0.36	0	0	0.35	0.65	0.16
+ K562A11		0	0	0.66	0.34	0.96	3.17
+ K562A11/R248Q		0.38	0.62	0.53	12.9	10.1	11.3
(IFNG)
		mTCRβC-			mTCRβC+
T cell only		0	0	0.16	0.2	0.093	0.2
+ K562A11		0.66	0.76	0.52	1.56	1.67	2.28
+ K562A11/R248Q		2.07	1.87	1.17	25	26.1	27.8
(TNFA)
		mTCRβC-			mTCRβC+
T cell only		0	0	0.16	0.05	0.0477	0.24
+ K562A11		0	0	0.92	0.54	0.24	2.43
+ K562A11/R248Q		0	0	0	12.8	11.1	12.2
(GZMB)
		mTCRβC-			mTCRβC+
T cell only		13.2	9.67	12.7	14.6	7.17	11.8
+ K562A11		12.3	12.7	13.9	12.3	11.1	13.1
+ K562A11/R248Q		9.69	10.8	10.4	29.4	31.8	24

[truncated: 39 more sheets: Figure 3I, Figure 3J, Figure 3K, Figure 4B, Figure 4C, Figure 4E, Figure 4F, Figure 4H, Figure 4I, Figure 4L, Figure 4M, Figure 5A, Figure 5B, Figure 5C, Figure 5D, Figure 5E, Figure 5F, Figure 5G, Figure 5H, Figure 5I …]
